# Supplementary material for: Effective Unidirectional Wetting of Liquids on Multi-Gradient, Bio-Inspired Surfaces Fabricated by 3D Printing and Surface Modification
Source: Polymers (Basel). 2024 Jun 30;16(13):1874. doi: 10.3390/polym16131874 (PMC11244379; doi:10.3390/polym16131874)
Supplement: Supplementary file 1 [file polymers-16-01874-s001.zip]

Archive with 1 entries (1 files):
- polymers-3031907-supplementary.pdf
